# Supplementary material for: Cannabis-Derived Compounds Cannabichromene and Δ9-Tetrahydrocannabinol Interact and Exhibit Cytotoxic Activity against Urothelial Cell Carcinoma Correlated with Inhibition of Cell Migration and Cytoskeleton Organization
Source: Molecules. 2021 Jan 17;26(2):465. doi: 10.3390/molecules26020465 (PMC7830447; doi:10.3390/molecules26020465)
Supplement: Supplementary file 1 [file molecules-26-00465-s001.zip]

Archive with 4 entries (4 files):
- sup Fig 1.jpg
- sup Fig 2.jpg
- Sup Fig 3.jpg
- Sup Fig 4.jpg
